# Supplementary material for: Transcatheter Closure of Patent Ductus Arteriosus in Elderly Patients: Initial and One-Year Follow-Up Results—Do We Have the Proper Device?
Source: J Interv Cardiol. 2020 Apr 29;2020:4585124. doi: 10.1155/2020/4585124 (PMC7206884; doi:10.1155/2020/4585124)
Supplement: Supplementary Materials — Video 1: fluoroscopy in lateral view. (A) 5 mm PDA type A closed with a 5 × 4 mm Amplatzer duct occluder type II in a patient with decompensated renal failure, no preimplantation aortography, and occluder deployed on the basis of calcifications. (B) Control contrast injection through loading sheath, no residual shunt. Video 2: fluoroscopy/aortography in lateral view. (A) 5 mm PDA type D. (B) Deployment of a 6 × 6 mm Amplatzer duct occluder type II. (C) Control aortography with a trivial residual shunt. [file 4585124.f1.zip]

Archive with 5 entries (5 files):
- 4585124.f1/Video 1a.avi
- 4585124.f1/Video 1b.avi
- 4585124.f1/Video 2a.avi
- 4585124.f1/Video 2b.avi
- 4585124.f1/Video 2c.avi
